# Supplementary material for: Response of bacterioplankton to iron fertilization of the Southern Ocean, Antarctica
Source: Front Microbiol. 2015 Aug 26;6:863. doi: 10.3389/fmicb.2015.00863 (PMC4550105; doi:10.3389/fmicb.2015.00863)
Supplement: Table S1 — List of OTUs, OTU representatives and the clone numbers. [file Table1.XLSX]

## Sheet: Sheet1
Table S1 List of OTUs, OTU representatives and the clone numbers
OTU Number	Number of clones	Representative clone	Clones
OTU1	1	C114001006	C114001006
OTU2	3	C114001042	C114001042
OTU3	1	C114001046	C114001046
OTU4	1	C114001071	C114001071
OTU5	2	C114001089	C114001089,C114001058
OTU6	1	C114001100	C114001100
OTU7	4	C114001111	C114001311,C114001111,C114001272,C114001212
OTU8	3	C114001120	C114chl065,C114001120,C114001186
OTU9	1	C114001132	C114001132
OTU10	32	C114001148	C139500399,C139300259,C139500388,C139500318,C114300239,C114300005,C139chl402,C114500353,C139500234,C139300347,C114001148,C114chl002,C139300391,C139500130,C114500350,C114500344,C114500347,C114500346,C114500348,C114500345,C114500351,C139500107,C139300151,C114chl188,C114500349,C139300081,C114500433,C114500248,C139500205,C114500001,C114chl229,C139500311
OTU11	3	C114001152	C114100133,C114001152,C114001098
OTU12	4	C114001155	C114500070,C114001482,C114001155,C114001029
OTU13	1	C114001160	C114001160
OTU14	1	C114001191	C114001191
OTU15	1	C114001210	C114001210
OTU16	1	C114001211	C114001211
OTU17	8	C114001213	C139500377,C114001396,C114001213,C114001206,C114001261,C114001162,C114001234,C114001062
OTU18	1	C114001220	C114001220
OTU19	1	C114001225	C114001225
OTU20	2	C114001227	C114001227,C114001140
OTU21	1	C114001239	C114001239
OTU22	1	C114001241	C114001241
OTU23	3	C114001257	C114001257,C114001002,C114001215
OTU24	1	C114001264	C114001264
OTU25	30	C114001276	C114001462,C114001208,C114001020,C114001009,C114001457,C114001307,C114001192,C114001190,C114001249,C114001243,C114001224,C114001369,C114001276,C114001265,C114001157,C114001038,C114001043,C114001118,C114001055,C114001236,C114001082,C114001185,C114001233,C114001263,C114001070,C114001363,C114001429,C114001183,C114001032,C114001189
OTU26	5	C114001290	C114001471,C114001468,C114001290,C114001187,C114001229
OTU27	8	C114001299	C114001412,C114001299,C114001401,C114001383,C114001219,C114001368,C114001337,C114001119
OTU28	1	C114001300	C114001300
OTU29	4	C114001302	C114chl321,C114001302,C114chl102,C114001177
OTU30	2	C114001353	C114001353,C114001251
OTU31	12	C114001358	C114001454,C114001358,C114001313,C114001346,C114001069,C114001386,C114001044,C114001143,C114001087,C114001050,C114001201,C114001422
OTU32	1	C114001359	C114001359
OTU33	83	C114001361	C139500414,C139500406,C139500305,C114001361,C139300480,C139300461,C139300215,C114300137,C139300272,C139300144,C114300086,C139300146,C139300314,C139300339,C139500286,C139300435,C139300159,C139300055,C139001330,C139300300,C114300287,C139500102,C139300088,C114300300,C139300338,C139001276,C139500019,C139300233,C139300168,C139300179,C114500128,C114001328,C114500219,C114500113,C114500197,C114500146,C13…
OTU34	2	C114001366	C114001366,C114001357
OTU35	20	C114001367	C139100L387,C139001345,C114001367,C114chl172,C139001261,C114500087,C114100056,C139001033,C114001166,C114001339,C114001136,C139001009,C139100L366,C139chl005,C139001312,C114chl051,C139001179,C114001135,C114500096,C139001251
OTU36	6	C114001391	C114001423,C114001179,C114001391,C114001344,C114001067,C114001114
OTU37	1	C114001405	C114001405
OTU38	2	C114001407	C114001407,C114001338
OTU39	1	C114001417	C114001417
OTU40	1	C114001426	C114001426
OTU41	1	C114001437	C114001437
OTU42	3	C114001452	C114001452,C114001450,C114001048
OTU43	4	C114001463	C114001463,C114001016,C114001460,C114001175
OTU44	2	C114001464	C114001464,C114001146
OTU45	2	C114001473	C114001473,C114001147
OTU46	1	C114chl017	C114chl017
OTU47	1	C114chl021	C114chl021
OTU48	1	C114chl039	C114chl039
OTU49	2	C114chl043	C114chl043,C114chl020
OTU50	534	C114chl054	C139chl424,C139chl420,C114100218,C139chl414,C139chl363,C139chl044,C139chl114,C139chl276,C139chl211,C139chl225,C139chl017,C139chl248,C139chl061,C139chl086,C139chl195,C139chl073,C139chl162,C139chl304,C139chl168,C139chl144,C139chl111,C139chl066,C139chl080,C139chl377,C114001411,C114001322,C114001319,C114001026,C114001161,C114001008,C114001316,C114001314,C114001018,C114001011,C114100251,C139chl271,C13…
OTU51	6	C114chl058	C139chl399,C114300280,C114chl332,C114chl067,C114chl058,C114chl209
OTU52	1	C114chl061	C114chl061
OTU53	2	C114chl062	C114chl062,C114chl016
OTU54	1	C114chl069	C114chl069
OTU55	3	C114chl074	C114chl074,C114001465,C114chl056
OTU56	1	C114chl080	C114chl080
OTU57	1	C114chl092	C114chl092
OTU58	1	C114chl103	C114chl103
OTU59	1	C114chl104	C114chl104
OTU60	1	C114chl107	C114chl107
OTU61	1	C114chl112	C114chl112
OTU62	54	C114chl114	C139100L347,C114chl248,C114001320,C139100L133,C139001317,C139001216,C139001119,C114chl119,C114chl324,C114chl114,C114chl198,C114001077,C114001374,C139001304,C114001318,C114001267,C139001069,C114001159,C114chl326,C114chl242,C139001351,C114chl040,C114chl265,C139001082,C114chl201,C114500026,C139001070,C114001154,C139chl362,C139chl123,C114001181,C139chl347,C139chl179,C114chl204,C114chl169,C114001360,C…
OTU63	1	C114chl115	C114chl115
OTU64	1	C114chl116	C114chl116
OTU65	1	C114chl117	C114chl117
OTU66	1	C114chl118	C114chl118
OTU67	1	C114chl125	C114chl125
OTU68	1	C114chl126	C114chl126
OTU69	1	C114chl140	C114chl140
OTU70	1	C114chl142	C114chl142
OTU71	1	C114chl175	C114chl175
OTU72	5	C114chl200	C139500292,C114300184,C114chl066,C114chl200,C114001173
OTU73	1	C114chl211	C114chl211
OTU74	1	C114chl237	C114chl237
OTU75	1	C114chl243	C114chl243
OTU76	5	C114chl253	C139001146,C139001110,C114chl254,C114chl253,C114chl266
OTU77	4	C114chl267	C139001132,C139001093,C114chl267,C114chl085
OTU78	1	C114chl292	C114chl292
OTU79	1	C114chl295	C114chl295
OTU80	24	C114chl316	C114100344,C114100247,C114chl375,C114chl316,C114chl136,C114chl075,C114chl019,C114chl277,C114chl309,C114chl013,C114chl093,C114chl232,C114chl187,C114chl275,C114100010,C114100249,C114chl158,C114chl153,C114chl159,C114chl135,C114chl256,C114chl234,C114chl004,C114chl133
OTU81	2	C114chl338	C114chl338,C114chl090
OTU82	1	C114chl339	C114chl339
OTU83	1	C114chl340	C114chl340
OTU84	1	C114chl342	C114chl342
OTU85	4	C114chl357	C139001372,C114chl357,C114001260,C114001458
OTU86	1	C114chl372	C114chl372
OTU87	1	C114chl384	C114chl384
OTU88	1	C114100059	C114100059
OTU89	1	C114100071	C114100071
OTU90	1	C114100116	C114100116
OTU91	1	C114100118	C114100118
OTU92	1	C114100119	C114100119
OTU93	1	C114100123	C114100123
OTU94	1	C114100129	C114100129
OTU95	1	C114100189	C114100189
OTU96	3	C114100231	C114100231,C114100148,C114chl213
OTU97	501	C114100242	C139300499,C139300241,C139300496,C139300304,C139300254,C139300253,C139300495,C139300491,C139300490,C139300475,C139300354,C139300470,C139300212,C139300467,C139300120,C139300433,C139300356,C139300069,C139300192,C139300049,C139300177,C139300045,C139300111,C139300103,C139300158,C139300133,C139300214,C139300343,C139300086,C139300376,C139300315,C139300203,C139300452,C139300066,C139300416,C139300188,C13…
OTU98	1	C114100253	C114100253
OTU99	2	C114100275	C114100275,C114chl336
OTU100	2	C114100277	C114100277,C114100271
OTU101	1	C114100312	C114100312
OTU102	1	C114100319	C114100319
OTU103	1	C114100323	C114100323
OTU104	1	C114100326	C114100326
OTU105	1	C114100330	C114100330
OTU106	1	C114100340	C114100340
OTU107	1	C114100346	C114100346
OTU108	1	C114100349	C114100349
OTU109	1	C114100365	C114100365
OTU110	58	C114100401	C139500403,C139500330,C114100401,C139500255,C139500306,C139500273,C139300242,C139300419,C139001098,C139500031,C139300056,C139500099,C114500196,C139500214,C139500206,C114chl345,C139100L415,C114chl032,C139500043,C114500006,C114001459,C114100385,C114001081,C114chl358,C114500370,C139chl199,C114500424,C114500423,C114500164,C114500421,C114500367,C114500369,C114500368,C114500364,C114500366,C114500365,C1…
OTU111	1	C114100405	C114100405
OTU112	405	C114300003	C114300478,C114300058,C114300477,C114300057,C114300112,C114300476,C114300056,C114300475,C114300055,C114300472,C114300052,C114300465,C114300455,C114300452,C114300207,C114300419,C114300353,C114300413,C114300348,C114300259,C114300228,C114300027,C114300003,C114300400,C114300375,C114300115,C114300399,C114300247,C114300396,C114300415,C114300021,C114300158,C114300426,C114300076,C114300130,C114300167,C11…
OTU113	9	C114300011	C139500140,C114300011,C139300469,C139300185,C139300014,C139001028,C114300304,C139500133,C139001027
OTU114	1	C114300030	C114300030
OTU115	1	C114300037	C114300037
OTU116	1	C114300085	C114300085
OTU117	1	C114300092	C114300092
OTU118	1	C114300123	C114300123
OTU119	15	C114300165	C139chl024,C139001200,C114chl155,C114chl134,C114chl034,C114001126,C139001268,C139001164,C139001126,C114300165,C139001073,C114001283,C114001349,C114001333,C114chl189
OTU120	4	C114300221	C114300290,C114300221,C114001329,C114001483
OTU121	1	C114300274	C114300274
OTU122	14	C114300332	C139500303,C139500189,C139500146,C139500145,C139300149,C114300332,C139300232,C114300288,C139500028,C139300125,C114500211,C114500203,C114500216,C114500015
OTU123	1	C114300389	C114300389
OTU124	1	C114300412	C114300412
OTU125	1	C114300460	C114300460
OTU126	5	C114500008	C139001357,C114500008,C114500208,C114500100,C114001170
OTU127	1	C114500029	C114500029
OTU128	1	C114500039	C114500039
OTU129	3	C114500041	C114500041,C114500020,C114500011
OTU130	3	C114500045	C114500184,C114500046,C114500045
OTU131	3	C114500051	C114500182,C114500051,C114001124
OTU132	1	C114500085	C114500085
OTU133	2	C114500094	C114500094,C114500055
OTU134	1	C114500099	C114500099
OTU135	1	C114500106	C114500106
OTU136	1	C114500120	C114500120
OTU137	30	C114500147	C139100L342,C114500159,C114chl217,C114500147,C114500131,C114chl196,C114chl203,C114500058,C114chl378,C114chl337,C114100298,C114chl312,C114chl207,C114chl278,C114chl257,C114chl313,C114chl280,C139001301,C114chl239,C114chl035,C114chl123,C139100L303,C139100L300,C114chl044,C139001019,C114500186,C114500171,C114chl081,C114chl030,C114chl026
OTU138	1	C114500153	C114500153
OTU139	2	C114500170	C114500170,C114001282
OTU140	1	C114500185	C114500185
OTU141	1	C114500192	C114500192
OTU142	9	C114500209	C114500418,C114500417,C114500209,C114500149,C114500102,C114500098,C114500132,C114500021,C114500018
OTU143	1	C114500214	C114500214
OTU144	19	C114500218	C139500226,C139500180,C114100354,C114500218,C114500119,C114500062,C114500109,C139100L355,C114500431,C114500135,C139500100,C114500116,C114500390,C114500388,C114500389,C114500387,C139001331,C139100L395,C114500088
OTU145	1	C114500235	C114500235
OTU146	2	C114500245	C114500245,C114500190
OTU147	9	C114500265	C139300455,C139300403,C114500265,C114500263,C114500261,C114500264,C114500262,C114500260,C114500040
OTU148	3	C114500337	C114500337,C114500336,C114500335
OTU149	1	C114500343	C114500343
OTU150	3	C114500352	C139chl214,C114500352,C114500253
OTU151	12	C114500374	C139300062,C114500374,C114500372,C114500373,C114500371,C139001326,C139001115,C114500053,C114500086,C114001469,C114001188,C114500063
OTU152	5	C114500384	C139500150,C114500386,C114500385,C114500384,C139100L025
OTU153	2	C114500391	C114500391,C114500054
OTU154	25	C114500401	C114500401,C114500398,C114500399,C114500400,C114500394,C114500393,C114500396,C114500392,C114500395,C114500397,C114500050,C114500193,C114500059,C114500148,C114500107,C114500104,C114500004,C114001416,C114001441,C114500199,C114500079,C114001287,C114500092,C114chl371,C114500143
OTU155	1	C114500403	C114500403
OTU156	1	C114500406	C114500406
OTU157	7	C114500413	C114500413,C114500271,C114500270,C114500268,C114500267,C114500269,C114500266
OTU158	1	C114500419	C114500419
OTU159	3	C114500420	C114500420,C114500404,C114500405
OTU160	3	C114500426	C114500426,C114500425,C114500249
OTU161	1	C114500427	C114500427
OTU162	3	C114500430	C114500430,C114500251,C114500258
OTU163	11	C114500434	C114500434,C114500359,C114500361,C114500362,C114500355,C114500360,C114500358,C114500354,C114500356,C114500363,C114500357
OTU164	6	C139001002	C139001382,C139001370,C139001002,C114chl094,C114001047,C114chl228
OTU165	7	C139001050	C139001050,C114chl249,C114chl374,C114chl139,C114chl360,C114001180,C114001025
OTU166	1	C139001052	C139001052
OTU167	10	C139001054	C139001402,C139001054,C139001081,C114chl388,C114chl349,C139001244,C139001168,C114chl185,C114chl127,C139001245
OTU168	1	C139001079	C139001079
OTU169	210	C139001092	C139500290,C139300393,C139chl359,C139chl088,C139chl085,C139300466,C114300437,C114500043,C139300285,C139300137,C139300091,C139100L363,C139001238,C139001092,C114chl233,C114chl022,C114chl046,C114001137,C139001123,C139001061,C114100396,C114001145,C114001415,C114001409,C114chl390,C114chl274,C139001087,C114chl048,C114chl025,C139001138,C139001240,C114chl319,C114chl344,C139001250,C114300434,C114chl068,C1…
OTU170	25	C139001100	C139500389,C139500250,C139500325,C139500267,C139001377,C139001100,C139001328,C139500106,C139500105,C114500416,C114500414,C114500415,C139500264,C139500060,C139001401,C139500004,C139001143,C139001104,C139001278,C139001264,C139500071,C139001206,C139001142,C139001043,C114100102
OTU171	6	C139001111	C139chl207,C139001297,C139001111,C114chl389,C139001129,C114001022
OTU172	4	C139001121	C139001343,C139001121,C139001151,C139001089
OTU173	1	C139001122	C139001122
OTU174	29	C139001124	C139500365,C139001365,C139300063,C139500281,C139500266,C139100L264,C139500170,C139100L172,C139001228,C114300424,C114chl393,C139500323,C139001340,C139500108,C139500314,C139300225,C139300106,C139001124,C139100L088,C139500260,C139500219,C139300436,C139300279,C139300269,C139300229,C139300033,C114001076,C114500381,C114500048
OTU175	5	C139001135	C139001170,C139001158,C139001135,C114500066,C114chl097
OTU176	59	C139001155	C139500392,C139500126,C139500007,C139001136,C114100204,C114300409,C139001195,C114chl147,C114100105,C139001128,C139500384,C139500013,C139001407,C139001155,C139001153,C139001103,C114100203,C114100183,C139chl010,C139500010,C114300368,C114100334,C139001359,C139300493,C139500061,C139chl091,C139001368,C139001327,C139001280,C114100196,C139001222,C139chl157,C139chl103,C139001004,C139001024,C114500188,C11…
OTU177	1	C139001196	C139001196
OTU178	1	C139001212	C139001212
OTU179	12	C139001230	C139001379,C139001051,C139001356,C139001341,C139001253,C139001230,C139001003,C114001256,C114001060,C139001160,C139001183,C114001123
OTU180	28	C139001232	C139100L333,C139001289,C139001233,C139001232,C114001406,C114001198,C114001448,C114001101,C114001238,C114chl303,C114chl168,C114chl167,C114001288,C114001277,C114001271,C114001122,C114001466,C114001444,C114001352,C114001237,C114001218,C114001174,C114001021,C114001327,C114001045,C114001293,C114001378,C114001289
OTU181	12	C139001242	C139300489,C139001396,C139001037,C139001298,C139100L007,C139chl360,C139001084,C114001403,C114001394,C139chl033,C139001242,C114300145
OTU182	1	C139001246	C139001246
OTU183	1	C139001258	C139001258
OTU184	3	C139001267	C139001267,C114100128,C114500429
OTU185	6	C139001282	C139300280,C139001282,C139001273,C139001112,C114001182,C114001092
OTU186	3	C139001309	C139001309,C114100348,C114001034
OTU187	4	C139001315	C139001315,C139001300,C139001281,C139001294
OTU188	4	C139001318	C139300448,C139300196,C139001318,C114chl029
OTU189	4	C139001321	C139001321,C114chl212,C139001075,C139001023
OTU190	3	C139001323	C139001323,C139001020,C114001088
OTU191	117	C139001339	C139500431,C139500337,C139500289,C139300415,C139001339,C114001254,C114001398,C114001063,C114001275,C114001351,C114001199,C114001350,C139100L431,C139001319,C139300116,C139500251,C139300413,C139300255,C139300038,C114001165,C114500259,C139001355,C139001248,C139001371,C139001095,C114chl398,C139001353,C139001125,C139001366,C139300386,C139300479,C139chl394,C139001241,C114500236,C114500141,C114500090,C1…
OTU192	1	C139001348	C139001348
OTU193	21	C139001349	C139chl342,C139chl302,C139chl110,C139001349,C139001302,C114chl214,C114chl320,C114001061,C114001310,C114001013,C139chl175,C139chl040,C114500411,C114500409,C139001167,C114chl331,C114001151,C114chl270,C139001097,C114chl308,C114chl381
OTU194	13	C139001395	C139001395,C139001036,C114chl341,C114chl178,C114chl015,C139001243,C139001223,C114001478,C114001093,C139001001,C114chl184,C114500194,C114001371
OTU195	1	C139001405	C139001405
OTU196	2	C139001408	C139001408,C114chl024
OTU197	2	C139001409	C139001409,C139001044
OTU198	1	C139001410	C139001410
OTU199	17	C139chl046	C139300446,C139chl094,C114100163,C139chl046,C114300406,C114100166,C139300345,C139300309,C139300275,C139300092,C114300408,C114100169,C114300012,C114001295,C139chl376,C139chl054,C139001324
OTU200	5	C139chl077	C139chl337,C139chl077,C139chl331,C114001477,C114001125
OTU201	6	C139chl097	C139chl097,C139chl052,C139chl084,C114001419,C114001476,C114001428
OTU202	2	C139chl100	C139chl100,C139chl047
OTU203	9	C139chl105	C139chl282,C139chl262,C139chl132,C139chl105,C139chl260,C139chl178,C139chl104,C139chl171,C139chl249
OTU204	12	C139chl140	C139chl401,C139chl393,C139chl289,C139chl051,C139chl212,C139chl159,C139chl140,C139chl197,C139chl196,C139chl096,C139chl384,C139chl203
OTU205	5	C139chl147	C139100L159,C139chl147,C114chl160,C114001083,C139chl201
OTU206	1	C139chl208	C139chl208
OTU207	3	C139chl224	C139chl224,C139chl062,C114300004
OTU208	214	C139chl250	C139300473,C139300274,C139300071,C139300164,C139300243,C139300078,C139300082,C139300328,C114100373,C114100016,C114100180,C114100015,C114100187,C114100315,C114100136,C114100081,C114100198,C114100063,C114100044,C114100355,C114100411,C139chl400,C139chl358,C139chl338,C139chl200,C139chl188,C139chl357,C139chl106,C139chl166,C139chl043,C139chl177,C139chl078,C139chl045,C139chl121,C139chl064,C139chl107,C13…
OTU209	1	C139chl259	C139chl259
OTU210	6	C139chl298	C139chl298,C139chl156,C139chl158,C114500436,C139001354,C139chl003
OTU211	3	C139chl385	C139chl425,C139chl385,C139chl236
OTU212	1	C139chl412	C139chl412
OTU213	2	C139chl421	C139chl421,C139chl383
OTU214	1	C139100L171	C139100L171
OTU215	1	C139100L232	C139100L232
OTU216	1	C139100L279	C139100L279
OTU217	1	C139100L324	C139100L324
OTU218	388	C139100L350	C139100L445,C139100L407,C139100L443,C139100L253,C139100L439,C139100L432,C139100L419,C139100L416,C139100L414,C139100L397,C139100L390,C139100L350,C139100L301,C139100L193,C139100L177,C139100L130,C139100L123,C139100L078,C139100L339,C139100L269,C139100L322,C139100L352,C139100L085,C139100L091,C139100L167,C139100L124,C139100L330,C139100L081,C139100L138,C139100L106,C139100L118,C139100L111,C139100L089,C13…
OTU219	1	C139100L401	C139100L401
OTU220	1	C139300001	C139300001
OTU221	1	C139300041	C139300041
OTU222	1	C139300047	C139300047
OTU223	2	C139300059	C139300059,C114100276
OTU224	50	C139300104	C139500416,C139500332,C139500224,C114chl225,C114chl049,C114chl199,C114chl037,C139500211,C114chl230,C139chl308,C114chl006,C114chl120,C139chl128,C139500321,C114500130,C139500081,C139500054,C139300418,C139300396,C114500121,C139300382,C139300129,C139300118,C139300104,C139001347,C114300433,C114chl223,C139300366,C139300007,C114chl060,C114chl197,C139001022,C139001021,C114500377,C114500376,C114500375,C11…
OTU225	2	C139300127	C139300127
OTU226	1	C139300153	C139300153
OTU227	2	C139300175	C139300175,C114100227
OTU228	4	C139300178	C139500282,C139500045,C139300178,C139300006
OTU229	10	C139300180	C139300180,C139300077,C114chl164,C114chl163,C114chl005,C114100374,C114100170,C114chl402,C114chl263,C114chl053
OTU230	1	C139300182	C139300182
OTU231	2	C139300213	C139300213,C139300058
OTU232	6	C139300223	C139500238,C139300223,C139300095,C139500167,C114500408,C114500407
OTU233	1	C139300251	C139300251
OTU234	6	C139300252	C139500090,C139500042,C139300252,C139001337,C114500432,C114001303
OTU235	8	C139300267	C139500315,C139300267,C139500202,C139100L435,C139100L183,C114500187,C114001467,C114500200
OTU236	3	C139300292	C139300474,C139300292,C139300258
OTU237	24	C139300293	C139500324,C139500065,C139300432,C139300293,C114100211,C139300218,C139300217,C114500047,C114300109,C114500272,C139300463,C139500183,C114001149,C114001379,C139500017,C114500165,C114500068,C114500229,C114500172,C114500156,C114500138,C114001439,C114001404,C114500217
OTU238	1	C139300295	C139300295
OTU239	18	C139300378	C139500382,C139500371,C139500117,C139100L393,C139500050,C139100L151,C139001383,C139300400,C139300378,C114chl300,C139300003,C139001192,C114100368,C139300494,C139300050,C139300220,C139300321,C139300405
OTU240	1	C139300404	C139300404
OTU241	31	C139300431	C139500404,C139500376,C139500343,C139500247,C139300431,C139300283,C139300015,C139500173,C139500069,C139300036,C139300222,C139500091,C114500049,C114500179,C114500167,C114500168,C114500166,C139001325,C114500013,C139100L194,C139001226,C114chl009,C139001152,C139001076,C139chl268,C139chl230,C139chl229,C114500144,C114500012,C139001194,C114500031
OTU242	2	C139300458	C139300458,C139300184
OTU243	1	C139500009	C139500009
OTU244	1	C139500018	C139500018
OTU245	1	C139500026	C139500026
OTU246	7	C139500039	C139500342,C139500182,C139500039,C139300160,C114300374,C139500181,C139300262
OTU247	7	C139500066	C139500312,C139500066,C139500248,C139500125,C139500003,C114300163,C139300410
OTU248	1	C139500076	C139500076
OTU249	1	C139500083	C139500083
OTU250	9	C139500084	C139500413,C139500383,C139500366,C139500084,C139500174,C139500021,C114100313,C139001352,C139chl018
OTU251	2	C139500093	C139500093,C114500412
OTU252	2	C139500094	C139500094,C139300246
OTU253	3	C139500097	C139500361,C139500097,C114500198
OTU254	1	C139500104	C139500104
OTU255	1	C139500110	C139500110
OTU256	1	C139500132	C139500132
OTU257	1	C139500179	C139500179
OTU258	33	C139500204	C139500425,C139500340,C139500225,C114500136,C114500207,C139500204,C139500199,C114500176,C114500137,C114300077,C114300023,C139500148,C139500178,C139300099,C139500156,C139500124,C139500275,C139300420,C139500147,C114chl285,C114chl262,C114001091,C139300080,C139chl227,C114300381,C114100406,C114500057,C139chl220,C114chl221,C139100L318,C114chl152,C114001291,C114001433
OTU259	1	C139500227	C139500227
OTU260	92	C139500229	C139500405,C139500349,C139300434,C114300391,C114300071,C114001395,C114chl045,C114chl379,C114chl251,C139500229,C139500222,C139500057,C114100341,C139001346,C139500032,C139001066,C139500186,C114chl079,C139001161,C114100236,C139500138,C139500139,C139500284,C139001186,C114chl224,C114chl162,C114100161,C114001255,C114001129,C114chl271,C114chl215,C114chl385,C114100352,C114500422,C114500379,C114500378,C13…
OTU261	1	C139500231	C139500231
OTU262	3	C139500232	C139500268,C139500232,C139001113
OTU263	2	C139500244	C139500244,C139500101
OTU264	10	C139500245	C139500356,C139500245,C139500088,C139300421,C114500402,C114100235,C139500029,C139300290,C114100057,C114chl063
OTU265	8	C139500246	C139500380,C139500262,C139500246,C139500137,C139300135,C139500022,C139300327,C114100088
OTU266	26	C139500253	C139500439,C139500428,C139500409,C139500375,C139500398,C139500301,C139500336,C139500253,C139500259,C139500216,C139500331,C139500188,C139500079,C139500385,C139500198,C139500335,C139500426,C139500411,C139500373,C139001234,C114001150,C114001447,C114001250,C114001131,C114001420,C114500155
OTU267	1	C139500271	C139500271
OTU268	9	C139500278	C139500352,C139500278,C139300359,C139300389,C139500077,C139300335,C139300365,C114500073,C114300367
OTU269	1	C139500287	C139500287
OTU270	1	C139500291	C139500291
OTU271	37	C139500294	C139500378,C139500364,C139500360,C139300361,C139300181,C139001269,C139001380,C139300112,C139001127,C139500339,C139500294,C139500075,C139500098,C139300140,C139500172,C139500195,C139001344,C139001263,C139001032,C139001031,C139500038,C139001274,C139001201,C139001225,C139001394,C139001219,C139001215,C139001107,C139001295,C139500233,C139500121,C139001117,C139001373,C139001350,C139001030,C139500025,C13…
OTU272	1	C139500300	C139500300
OTU273	1	C139500346	C139500346
OTU274	526	C139500372	C139500443,C139500430,C139500415,C139500418,C139500435,C139500386,C139500412,C139500441,C139500374,C139500393,C139500397,C139500005,C139500440,C139500381,C139500358,C139500407,C139500158,C139500436,C139500391,C139500408,C139500437,C139500419,C139500372,C139500092,C139500333,C139500265,C139300231,C139500208,C139500187,C139300422,C139500011,C139300198,C139300250,C114chl323,C139500368,C114chl036,C13…
OTU275	6	C139500387	C139500387,C139500322,C114500082,C139500235,C114100121,C139chl093
OTU276	12	C139500429	C139500429,C139500420,C139500400,C139500190,C139500027,C139001108,C139500046,C139500169,C139500154,C139500120,C114100158,C139001068
OTU277	1	C139500444	C139500444
